# Supplementary material for: Saccharomyces Cerevisiae Var Boulardii CNCM I–1079 Reduces Expression of Genes Involved in Inflammatory Response in Porcine Cells Challenged by Enterotoxigenic E. Coli and Influences Bacterial Communities in an In Vitro Model of the Weaning Piglet Colon
Source: Antibiotics (Basel). 2021 Sep 11;10(9):1101. doi: 10.3390/antibiotics10091101 (PMC8467900; doi:10.3390/antibiotics10091101)
Supplement: Supplementary file 1 [file antibiotics-10-01101-s001.zip]

Archive with 1 entries (1 files):
- antibiotics-1360317-supplementary.pdf
